# Supplementary material for: The Antioxidant Cistanche deserticola Polysaccharide Modulates Gut Microbiota and Redox Homeostasis to Alleviate BAPN-Induced Aortic Dissection in Mice
Source: Antioxidants (Basel). 2026 Jun 30;15(7):831. doi: 10.3390/antiox15070831 (PMC13404642; doi:10.3390/antiox15070831)
Supplement: Supplementary file 1 [file antioxidants-15-00831-s001.zip]

Archive with 1 entries (1 files):
- antioxidants-4344621-supplementary.pdf
